# Supplementary material for: Optimization of Apta-Sensing Platform for Detection of Prostate Cancer Marker PCA3
Source: Int J Mol Sci. 2021 Nov 24;22(23):12701. doi: 10.3390/ijms222312701 (PMC8657731; doi:10.3390/ijms222312701)
Supplement: Supplementary file 1 [file ijms-22-12701-s001.zip]

Archive with 1 entries (1 files):
- ijms-1466909-supplementary.pdf
